# Supplementary material for: The Monocrotaline Model of Hypertension Leads to Cachexia in Male but Not Female Mice
Source: J Cachexia Sarcopenia Muscle. 2025 Nov 20;16(6):e70129. doi: 10.1002/jcsm.70129 (PMC12635420; doi:10.1002/jcsm.70129)
Supplement: Supplementary file 1 — Data S1: Supporting information. [file JCSM-16-e70129-s001.xlsx]

## Sheet: Table S1 Primer Sequences
	Forward	Reverse	Harvard Primer Bank ID (if relevant)
Prdm16	CCACCAGCGAGGACTTCAC	GGAGGACTCTCGTAGCTCGAA	124107622c1
Myh6	GCCCAGTACCTCCGAAAGTC	GCCTTAACATACTCCTCCTTGTC	6754774a1
Myh7	CCTGCGGAAGTCTGAGAAGG	CTCGGGACACGATCTTGGC	118131045c1
Ppargc1a	TATGGAGTGACATAGAGTGTGCT	CCACTTCAATCCACCCAGAAAG	6679433a1
Pnpla2	GGATGGCGGCATTTCAGACA	CAAAGGGTTGGGTTGGTTCAG	26327465a1
Myh4	ACAGACTAAAGTGAAAGCC	CTCTCAACAGAAAGATGGAT
Acta1	CCCAAAGCTAACCGGGAGAAG	GACAGCACCGCCTGGATAG	133893192c1
Nppa	GCTTCCAGGCCATATTGGAG	GGGGGCATGACCTCATCTT	387099a1
Adipoq	TGTTCCTCTTAATCCTGCCCA	CCAACCTGCACAAGTTCCCTT	31982423a1
Retn	AAGAACCTTTCATTTCCCCTCCT	GTCCAGCAATTTAAGCCAATGTT	12667798a1
IL-1b	CAGGCAGGCAGTATCACTCA	AGGCCACAGGTATTTTGTCG
Zfp516	CTTTCTGTTGACGGCGTTTG	TCCTAACTCTCACCTTCACTCT
Gapdh	CGGCACAGTCAAGGCCGAGAATGG	TCATGGATGACCTTGGCCAGGGGG
Ubiquitin c	CCCAGTGTTACCACCAAGAAG	CCCATCACACCCAAGAACAAG
TNFa	GTAGCCCACGTCGTAGCAAAC	GCACCACTAGTTGGTTGTCTTTGA

## Sheet: Table S2 ANOVA
Weight, CSA and Histology								Adipose tissue qPCR								Weekly Food Intake
Week 8 Body Weight	SS (Type III)	DF	MS	F (DFn, DFd)	P value			IL-16	SS	DF	MS	F (DFn, DFd)	P value			Type III Analysis of Variance Table with Satterthwaite's method
Interaction	0.01373	1	0.01373	F (1, 53) = 2.530	P=0.1177			Interaction	0.9669	1	0.9669	F (1, 8) = 2.659	P=0.1416					Sum Sq	Mean Sq NumDF	DenDF F value	Pr(>F)
Sex	0.008043	1	0.008043	F (1, 53) = 1.482	P=0.2288			Sex	3.752	1	3.752	F (1, 8) = 10.32	P=0.0124			Treatment	0.00327	0.00327 1		54.625 0.1554	0.6949
Treament	0.03436	1	0.03436	F (1, 53) = 6.333	P=0.0149			Treatment	0.8183	1	0.8183	F (1, 8) = 2.250	P=0.1720			Week		0.04102	0.04102 1		180.034 1.9522	0.1641
Week 9 Body Weight																Sex		0.40541	0.40541 1		54.625 19.2919	5.198e-05 ***
Interaction	0.01836	1	0.01836	F (1, 53) = 2.029	P=0.1602			TNFa	SS	DF	MS	F (DFn, DFd)	P value			Treatment:Week [CR1]	0.02585	0.02585 1		180.034 1.2300	0.2689
Sex	0.03633	1	0.03633	F (1, 53) = 4.016	P=0.0502			Interaction	6.157	1	6.157	F (1, 8) = 10.94	P=0.0107			Treatment:Sex	0.00072	0.00072 1		54.625 0.0343	0.8538
Treament	0.05517	1	0.05517	F (1, 53) = 6.098	P=0.0168			Sex	4.485	1	4.485	F (1, 8) = 7.968	P=0.0224			Week:Sex	0.02792	0.02792 1		180.034 1.3286	0.2506
Body and Organ Mass								Treatment	6.523	1	6.523	F (1, 8) = 11.59	P=0.0093			Treatment:Week:Sex 0.00172	0.00172 1		180.034 0.0817	0.7753
Raw Terminal Body Mass	SS (Type III)	DF	MS	F (DFn, DFd)	P value											---
Interaction	23.96	1	23.96	F (1, 53) = 5.321	P=0.0250			IL-1b	SS	DF	MS	F (DFn, DFd)	P value			Signif. codes: 0 ‘***’ 0.001 ‘**’ 0.01 ‘*’ 0.05 ‘.’ 0.1 ‘ ’ 1
Sex	387.8	1	387.8	F (1, 53) = 86.12	P<0.0001			Interaction	8.393	1	8.393	F (1, 8) = 3.362	P=0.1041
Treatment	54.49	1	54.49	F (1, 53) = 12.10	P=0.0010			Sex	7.813	1	7.813	F (1, 8) = 3.130	P=0.1148
Normalized Terminal Body Mass								Treatment	2.068	1	2.068	F (1, 8) = 0.8285	P=0.3893
Interaction	0.08528	1	0.08528	F (1, 53) = 2.183	P=0.1454
Sex	1.35	1	1.35	F (1, 53) = 34.57	P<0.0001			Zfp516	SS	DF	MS	F (DFn, DFd)	P value
Treatment	0.3156	1	0.3156	F (1, 53) = 8.079	P=0.0063			Interaction	3.567	1	3.567	F (1, 8) = 1.641	P=0.2361
Raw Liver Weight								Sex	0.9722	1	0.9722	F (1, 8) = 0.4472	P=0.5225
Interaction	0.04755	1	0.04755	F (1, 27) = 1.443	P=0.2401			Treatment	25.13	1	25.13	F (1, 8) = 11.56	P=0.0094
Sex	0.8213	1	0.8213	F (1, 27) = 24.92	P<0.0001
Treatment	0.1175	1	0.1175	F (1, 27) = 3.567	P=0.0697			Pnpla2	SS	DF	MS	F (DFn, DFd)	P value
Normalized Liver Weight								Interaction	0.6324	1	0.6324	F (1, 8) = 6.361	P=0.0357
Interaction	0.0002406	1	0.0002406	F (1, 27) = 2.076	P=0.1612			Sex	0.6276	1	0.6276	F (1, 8) = 6.313	P=0.0362
Sex	0.002929	1	0.002929	F (1, 27) = 25.27	P<0.0001			Treatment	0.07695	1	0.07695	F (1, 8) = 0.7740	P=0.4046
Treatment	0.000379	1	0.000379	F (1, 27) = 3.269	P=0.0817
Raw Lung Weight								Prdm16	SS	DF	MS	F (DFn, DFd)	P value
Interaction	6.904e-06	1	6.904e-06	F (1, 26) = 0.01626	P=0.8995			Interaction	3.156	1	3.156	F (1, 8) = 2.224	P=0.1742
Sex	1.691e-06	1	1.691e-06	F (1, 26) = 0.003982	P=0.9502			Sex	5.179	1	5.179	F (1, 8) = 3.649	P=0.0925
Treatment	0.006763	1	0.006763	F (1, 26) = 15.92	P=0.0005			Treament	7.798	1	7.798	F (1, 8) = 5.496	P=0.0471
Normalized Lung Weight
Interaction	0.2682	1	0.2682	F (1, 26) = 0.2003	P=0.6581			Retn	SS	DF	MS	F (DFn, DFd)	P value
Sex	0.101	1	0.101	F (1, 26) = 0.07546	P=0.7857			Interaction	8.178	1	8.178	F (1, 8) = 6.035	P=0.0395
Treatment	21.49	1	21.49	F (1, 26) = 16.06	P=0.0005			Sex	1.238	1	1.238	F (1, 8) = 0.9133	P=0.3672
Lung Wet:Dry								Treatment	1.541	1	1.541	F (1, 8) = 1.137	P=0.3174
Interaction	3.985e-05	1	3.985e-05	F (1, 12) = 0.03945	P=0.8459
Sex	0.0003101	1	0.0003101	F (1, 12) = 0.3070	P=0.5897			Adipoq	SS	DF	MS	F (DFn, DFd)	P value
Treatment	0.0004074	1	0.0004074	F (1, 12) = 0.4033	P=0.5373			Interaction	3.663	1	3.663	F (1, 8) = 4.211	P=0.0743
Raw Heart Weight								Sex	3.327	1	3.327	F (1, 8) = 3.825	P=0.0862
Interaction	0.0002646	1	0.0002646	F (1, 53) = 0.7477	P=0.3911			Treament	1.281	1	1.281	F (1, 8) = 1.472	P=0.2596
Sex	0.00237	1	0.00237	F (1, 53) = 6.699	P=0.0124
Treatment	5.8e-06	1	5.8e-06	F (1, 53) = 0.01639	P=0.8986			Ppargc1a	SS	DF	MS	F (DFn, DFd)	P value
Normalized Heart Weight								Interaction	4.608	1	4.608	F (1, 8) = 3.843	P=0.0856
Interaction	0.6162	1	0.6162	F (1, 53) = 0.3674	P=0.5470			Sex	7.958	1	7.958	F (1, 8) = 6.636	P=0.0328
Sex	8.299	1	8.299	F (1, 53) = 4.948	P=0.0304			Treatment	9.545	1	9.545	F (1, 8) = 7.959	P=0.0225
Treatment	0.8422	1	0.8422	F (1, 53) = 0.5021	P=0.4817
Cardiomyocte Cross-Sectional Area
Interaction	3917	1	3917	F (1, 14) = 9.179	P=0.0090
Sex	9800	1	9800	F (1, 14) = 22.97	P=0.0003
Treatment	17.69	1	17.69	F (1, 14) = 0.04145	P=0.8416
Nppa
Interaction	0.1498	1	0.1498	F (1, 23) = 0.03822	P=0.8467
Sex	1.944	1	1.944	F (1, 23) = 0.4962	P=0.4882
Treatment	17.28	1	17.28	F (1, 23) = 4.410	P=0.0469
Acta1
Interaction	4.821	1	4.821	F (1, 23) = 0.5609	P=0.4615
Sex	7.192	1	7.192	F (1, 23) = 0.8367	P=0.3698
Treatment	5.101	1	5.101	F (1, 23) = 0.5934	P=0.4490
Myh6
Interaction	1.87	1	1.87	F (1, 23) = 0.6168	P=0.4402
Sex	3.99	1	3.99	F (1, 23) = 1.316	P=0.2631
Treatment	1.172	1	1.172	F (1, 23) = 0.3865	P=0.5403
Myh7
Interaction	3.377	1	3.377	F (1, 23) = 0.4773	P=0.4966
Sex	9.813	1	9.813	F (1, 23) = 1.387	P=0.2510
Treatment	3.253	1	3.253	F (1, 23) = 0.4598	P=0.5045
Raw TA Weight
Interaction	0.0001001	1	0.0001001	F (1, 53) = 0.8308	P=0.3662
Sex	5.755e-07	1	5.755e-07	F (1, 53) = 0.004775	P=0.9452
Treatment	0.0003219	1	0.0003219	F (1, 53) = 2.671	P=0.1081
Normalized TA Weight
Interaction	0.3718	1	0.3718	F (1, 53) = 0.9307	P=0.3391
Sex	0.001696	1	0.001696	F (1, 53) = 0.004245	P=0.9483
Treatment	1.483	1	1.483	F (1, 53) = 3.712	P=0.0594
Raw Gastroc Weight
Interaction	0.0003845	1	0.0003845	F (1, 52) = 0.5678	P=0.4545
Sex	0.006886	1	0.006886	F (1, 52) = 10.17	P=0.0024
Treatment	0.0009865	1	0.0009865	F (1, 52) = 1.457	P=0.2329
Normalized Gastroc Weight
Interaction	0.9122	1	0.9122	F (1, 52) = 0.3340	P=0.5658
Sex	23.49	1	23.49	F (1, 52) = 8.602	P=0.0050
Treatment	5.651	1	5.651	F (1, 52) = 2.069	P=0.1563
TA Cross-Sectional Area
Interaction	58089	1	58089	F (1, 12) = 7.231	P=0.0197
Sex	56641	1	56641	F (1, 12) = 7.051	P=0.0210
Treatment	489113	1	489113	F (1, 12) = 60.88	P<0.0001
Distance
Interaction	19479	1	19479	F (1, 23) = 1.252	P=0.2747
Sex	59863	1	59863	F (1, 23) = 3.848	P=0.0620
Treatment	33819	1	33819	F (1, 23) = 2.174	P=0.1539
Time to Fatigue
Interaction	59.25	1	59.25	F (1, 23) = 1.247	P=0.2757
Sex	183.2	1	183.2	F (1, 23) = 3.856	P=0.0618
Treatment	105.5	1	105.5	F (1, 23) = 2.221	P=0.1497
Raw Total Fat
Interaction	0.009572	1	0.009572	F (1, 27) = 0.1975	P=0.6603
Sex	0.5749	1	0.5749	F (1, 27) = 11.86	P=0.0019
Treatment	0.614	1	0.614	F (1, 27) = 12.67	P=0.0014
Normalized Total Fat
Interaction	57.02	1	57.02	F (1, 27) = 0.3239	P=0.5740
Sex	1992	1	1992	F (1, 27) = 11.32	P=0.0023
Treatment	2008	1	2008	F (1, 27) = 11.40	P=0.0022
Raw Ingional Fat
Interaction	0.006523	1	0.006523	F (1, 27) = 0.7198	P=0.4037
Sex	0.06723	1	0.06723	F (1, 27) = 7.419	P=0.0112
Treatment	0.102	1	0.102	F (1, 27) = 11.26	P=0.0024
Normalized Inguinal Fat
Interaction	29.47	1	29.47	F (1, 27) = 0.9344	P=0.3423
Sex	240.8	1	240.8	F (1, 27) = 7.633	P=0.0102
Treatment	334.7	1	334.7	F (1, 27) = 10.61	P=0.0030
Raw Brown Fat
Interaction	0.0003785	1	0.0003785	F (1, 27) = 0.9056	P=0.3497
Sex	0.01008	1	0.01008	F (1, 27) = 24.12	P<0.0001
Treatment	0.003051	1	0.003051	F (1, 27) = 7.301	P=0.0118
Normalized Brown Fat
Interaction	1.858	1	1.858	F (1, 27) = 1.307	P=0.2630
Sex	34.08	1	34.08	F (1, 27) = 23.97	P<0.0001
Treatment	9.749	1	9.749	F (1, 27) = 6.858	P=0.0143
Raw Gonadal Fat
Interaction	6.533e-06	1	6.533e-06	F (1, 27) = 0.0003768	P=0.9847
Sex	0.1587	1	0.1587	F (1, 27) = 9.153	P=0.0054
Treatment	0.1674	1	0.1674	F (1, 27) = 9.654	P=0.0044
Normalized Gonadal Fat
Interaction	0.5766	1	0.5766	F (1, 27) = 0.009343	P=0.9237
Sex	541.9	1	541.9	F (1, 27) = 8.780	P=0.0063
Treatment	547.2	1	547.2	F (1, 27) = 8.866	P=0.0061
Nuclei/Area BAT
Interaction	14914	1	14914	F (1, 11) = 0.05149	P=0.8246
Sex	6472705	1	6472705	F (1, 11) = 22.35	P=0.0006
Treatment	1245315	1	1245315	F (1, 11) = 4.300	P=0.0624
UCP1 Area in BAT
Interaction	8.992	1	8.992	F (1, 11) = 0.2918	P=0.5998
Sex	156	1	156	F (1, 11) = 5.064	P=0.0459
Treatment	21.05	1	21.05	F (1, 11) = 0.6830	P=0.4261
UCP1 Area in WAT
Interaction	0.246	1	0.246	F (1, 9) = 0.8828	P=0.3720
Sex	0.0784	1	0.0784	F (1, 9) = 0.2813	P=0.6087
Treatment	0.3322	1	0.3322	F (1, 9) = 1.192	P=0.3033
Multilocular Cells in WAT
Interaction	24.08	1	24.08	F (1, 10) = 0.2949	P=0.5990
Sex	2406	1	2406	F (1, 10) = 29.47	P=0.0003
Treatment	725	1	725	F (1, 10) = 8.879	P=0.0138
Fast Re-Feed
Time	0.04913	2	0.02457	F (2, 81) = 64.23	P<0.0001
Sex	0.00856	1	0.00856	F (1, 81) = 22.38	P<0.0001
Treatment	0.00018	1	0.00018	F (1, 81) = 0.4706	P=0.4947
Time x Sex	0.002171	2	0.001085	F (2, 81) = 2.838	P=0.0644
Time x Treatment	0.0006494	2	0.0003247	F (2, 81) = 0.8489	P=0.4317
Sex x Treatment	0.0007025	1	0.0007025	F (1, 81) = 1.837	P=0.1791
Time x Sex x Treatment	0.0001188	2	5.941e-05	F (2, 81) = 0.1553	P=0.8564
24 hr Ad libitum/Body Weight
Time	0.04336	2	0.02168	F (2, 81) = 42.83	P<0.0001
Sex	0.002886	1	0.002886	F (1, 81) = 5.703	P=0.0193
Treatment	0.000283	1	0.000283	F (1, 81) = 0.5591	P=0.4568
Time x Sex	0.001759	2	0.0008794	F (2, 81) = 1.738	P=0.1824
Time x Treatment	0.0001081	2	5.404e-05	F (2, 81) = 0.1068	P=0.8989
Sex x Treatment	0.001833	1	0.001833	F (1, 81) = 3.621	P=0.0606
Time x Sex x Treatment	0.0002871	2	0.0001436	F (2, 81) = 0.2836	P=0.7538

## Sheet: Table S3 Raw Body Weight
	Males
	Saline_M1	Saline_M2	Saline_M3	Saline_M4	Saline_M5	Saline_M6	Saline_M7	Saline_M8	Saline_M9	Saline_M10	Saline_M11	Saline_M12	Saline_M13	MCT_M1	MCT_M2	MCT_M3	MCT_M4	MCT_M5	MCT_M6	MCT_M7	MCT_M8	MCT_M9	MCT_M10	MCT_M11	MCT_M12	MCT_M13	MCT_M14	MCT_M15
Week 1	23	25	22	22	21	24	29.2	25	21.5	28.7	24.5	26.3	26.4	24	22	21	21	24	22	22	23	24.9	27.4	24.7	24.8	23.2	26.9	24.2
Week 2	24	25	24	24	23	24	29.6	25.4	22.5	29.2	24.9	27.3	27.5	25	23	22	22	24	25	24	23.6	26.2	26.6	24.9	24.9	24.1	27.6	24.7
Week 3	24	26	25	24	23	25	29.1	25.3	21.8	29.8	24.7	26.7	27.6	25	24	23	21	26	25	24	22.8	25.1	25.4	24.6	24.9	25.2	27.5	23.1
Week 4	27	25	25	26	24	27	30	26.1	21.6	29.6	24.8	27	28.2	26	23	24	22	26	26	24	23.4	26.1	26.2	25.9	25.4	25.4	27.8	23.4
Week 5	29	26	27	30	25	26	30.1	26.4	21.8	29.9	25.3	27.8	28.5	28	24	24	24	27	26	25	23.8	25.6	25.4	24.6	25.6	25.6	27.7	23.8
Week 6	31	27	27	28	25	27	31	26.8	22.8	30.1	25.1	28.3	29.7	28	24	25	24	27	26	25	23.8	26	25.8	25.7	26	25.6	28.1	23.6
Week 7	31	27	28	31	25	28	31.1	27	22.6	30.5	25.8	29.3	29.6	27	24	24	24	28	26	26	24.1	25.5	26.1	25.5	26.8	25.7	28.1	23.7
Week 8	33	26	30	31	26	29	31.2	27	22.7	31	26.4	29.2	30.2	28	25	25	23	27	26	26	24.3	25.5	25.7	25.6	26.6	26.5	28.3	24.1
Week 9	34	28	30	32	26	29	32.3	27.4	22.9	32.2	26.8	28.9	31.2	29	26	25	24	26	26	25	24.6	25.9	25.8	25.9	26.9	26.8	28.7	24.8
	Females
	Saline_F1	Saline_F2	Saline_F3	Saline_F4	Saline_F5	Saline_F6	Saline_F7	Saline_F8	Saline_F9	Saline_F10	Saline_F11	Saline_F12	Saline_F13	Saline_F14	Saline_F15	MCT_F1	MCT_F2	MCT_F3	MCT_F4	MCT_F5	MCT_F6	MCT_F7	MCT_F8	MCT_F9	MCT_F10	MCT_F11	MCT_F12	MCT_F13	MCT_F14
Week 1	19	19	18	20	20	20	17	20.1	21.5	19.8	20.7	24.6	20.4	22.4	24.5	18	19	17	20	22	23	21.3	18.8	21.1	19.6	19.4	22.9	22.6	20.3
Week 2	20	19	19	22	20	20	18	20.9	21.2	20.5	20.6	23.5	19.7	22.4	23.7	19	20	18	21	20	25	21.5	19.8	22.5	20.1	19.8	21.8	22.4	20.5
Week 3	22	20	19	21	19	20	20	21.5	21.2	21.2	21.1	23.7	20.3	21.7	24.3	20	20	20	21	21	25	21.4	19.2	22.2	19.5	19.7	21.4	23.3	21.7
Week 4	21	20	20	22	21	19	19	20.5	21.8	21.2	21.7	24	20.3	22.2	25.4	21	20	20	20	21	25	21.7	19.1	21.2	19.4	20.2	22.2	24.4	21.5
Week 5	21	20	20	21	21	20	20	21.6	22.6	21.1	21.1	25.2	21.1	23.8	25	22	20	21	20	21	25	22.7	19.4	22.3	19.5	20.6	22.9	24.9	21.7
Week 6	21	22	21	22	21	20	21	22.1	22.4	21.5	21.5	25.3	21.3	23.8	24.8	23	20	22	20	21	25	21.8	20.1	23	20.5	20.4	23	24.3	22.5
Week 7	21	21	21	21	22	21	21	22.5	23.1	20.9	21.2	26.1	21.7	24.7	25.6	21	19	21	21	22	25	23.1	20.5	23.2	20.9	21.1	23.1	25	22.9
Week 8	21	23	22	22	22	21	21	22.2	22.8	21.8	22.2	27	21.3	24.5	26.3	20	22	22	19	21	25	23.2	20.8	23.2	21	21.4	23.1	25.1	22.7
Week 9	22	22	22	23	21	21	21	22.8	23.8	21.6	22.2	26.2	21.7	24.8	26.3	19	22	22	18	21	25	23.3	20.9	23.6	21.4	21.5	23.7	24.9	23.1
